# Supplementary material for: Factors associated to acceptable treatment adherence among children with chronic kidney disease in Guatemala
Source: PLoS One. 2017 Oct 16;12(10):e0186644. doi: 10.1371/journal.pone.0186644 (PMC5643062; doi:10.1371/journal.pone.0186644)
Supplement: S1 Dataset — (CSV) [file pone.0186644.s001.csv]

N28razonmedicamento	N28razonalimentos	N28razongenetica	N28razoninfeccion	N28razonnosabe	N28razonotros	Etiologiaundetermined	EtiologiaGlomerulopathies	EtiologiaMiscellaneous	EtiologiaCAKUT	EtiologiaOther	EtiologiaNoDeterminada	tratamientoTP	tratamientoHemo	tratamientoDP	N7	N8self	N8padre	N8madre	N8otro	N8otrofamiliar	N9femenino	N9masculino	N1020to29yrs	N1030to39yrs	N1040to49yrs	N1050to59yrs	N1060orolder	N10de40parriba	N11lessthan5yrs	N115tolessthan10yrs	N1110tolessthan15yrs	N1115tolessthan20yrs	N11de10parriba	N12femenino	N12masculino	N13indigena	N14ultimogradoninguno	N14ultimogradoprimaria1ero6to	N14ultimogradosecundaria1erobasico3erobasico	N14ultimogradovocaccionalodiversificado	N15asistecoleen2016	N16gradoescolarmamaanalfabeta	N16gradoescolarmamaprimerocompletayprimeroincompleta	N16gradoescolarmamasecundariacompletaysecundariaincompleta	N16gradoescolarmamadiversificado	N16gradoescolarmamauniversitario	N16mamadivoruniv	N17ResidenciaRegionaltiplano	N17ResidenciaRegionRegionCentral
1	0	0	0	0	0	0	0	0	1	0	no	0	1	0	si	1	0	0	0	0	NA	NA	NA	NA	NA	NA	NA	NA	0	0	0	1	1	0	1	si	0	1	0	0	no	0	0	0	1	0	1	0	0
0	0	0	1	0	0	1	0	0	0	0	no	1	0	0	si	1	0	0	0	0	NA	NA	NA	NA	NA	NA	NA	NA	0	0	0	1	1	1	0	no	0	0	1	0	si	0	1	0	0	0	0	0	0
0	0	1	0	0	0	0	0	1	0	0	no	0	1	0	no	0	1	0	0	0	0	NA	0	1	0	0	0	0	0	0	1	0	1	0	1	no	0	1	0	0	si	0	0	0	1	0	1	0	0
0	0	1	0	0	0	0	0	1	0	0	no	0	1	0	no	0	1	0	0	0	0	NA	0	1	0	0	0	0	0	1	0	0	0	0	1	NA	0	1	0	0	no	0	0	0	0	1	1	0	0
0	0	1	0	0	0	1	0	0	0	0	si	0	1	0	no	0	0	1	0	0	1	NA	0	1	0	0	0	0	0	0	1	0	1	1	0	no	0	1	0	0	no	0	1	0	0	0	0	0	0
1	0	0	0	0	0	1	0	0	0	0	si	0	1	0	no	0	0	1	0	0	1	NA	0	0	0	1	0	1	0	0	0	1	1	0	1	si	0	1	0	0	no	1	0	0	0	0	0	0	0
0	0	0	0	0	1	1	0	0	0	0	si	0	1	0	no	0	0	0	0	1	0	NA	0	0	0	0	1	1	0	0	0	1	1	1	0	si	0	1	0	0	no	0	1	0	0	0	0	0	0
0	0	0	0	0	1	1	0	0	0	0	si	0	1	0	no	0	0	1	0	0	1	NA	0	0	0	1	0	1	0	0	1	0	1	1	0	si	0	1	0	0	no	1	0	0	0	0	0	1	0
0	1	0	0	0	0	NA	NA	NA	NA	NA	NA	NA	NA	NA	no	0	0	1	0	0	1	NA	0	0	1	0	0	1	0	1	0	0	0	0	1	si	1	0	0	0	no	1	0	0	0	0	0	0	0
0	1	0	0	0	0	NA	NA	NA	NA	NA	NA	0	0	1	no	0	0	1	0	0	1	NA	0	0	0	1	0	1	0	0	1	0	1	0	1	no	0	1	0	0	no	0	1	0	0	0	0	0	0
0	1	0	0	0	0	1	0	0	0	0	si	1	0	0	si	1	0	0	0	0	NA	NA	NA	NA	NA	NA	NA	NA	0	0	0	1	1	0	1	si	0	0	1	0	si	0	0	0	1	0	1	0	0
0	0	0	0	1	0	1	0	0	0	0	si	1	0	0	si	1	0	0	0	0	NA	NA	NA	NA	NA	NA	NA	NA	0	0	1	0	1	1	0	si	0	1	0	0	no	0	0	0	1	0	1	1	0
0	0	0	0	0	1	1	0	0	0	0	si	1	0	0	no	0	0	0	0	0	1	NA	1	0	0	0	0	0	0	0	1	0	1	1	0	si	0	1	0	0	si	0	0	0	1	0	1	0	1
0	0	0	0	1	0	1	0	0	0	0	si	0	0	1	no	0	0	1	0	0	1	NA	0	1	0	0	0	0	0	0	1	0	1	1	0	no	0	1	0	0	si	0	1	0	0	0	0	0	0
0	0	0	0	1	0	0	0	0	1	0	no	1	0	0	no	0	0	1	0	0	1	NA	0	0	1	0	0	1	0	0	1	0	1	1	0	no	0	1	0	0	si	0	1	0	0	0	0	0	1
0	0	0	1	0	0	0	1	0	0	0	no	0	1	0	no	0	0	1	0	0	0	NA	0	0	0	1	0	1	0	0	1	0	1	1	0	si	1	0	0	0	no	0	1	0	0	0	0	0	1
0	1	0	0	0	0	1	0	0	0	0	si	1	0	0	si	1	0	0	0	0	NA	NA	NA	NA	NA	NA	NA	NA	0	0	0	1	1	0	1	NA	0	0	1	0	si	1	0	0	0	0	0	0	0
0	0	0	1	0	0	1	0	0	0	0	si	0	0	1	no	0	0	0	0	1	0	NA	0	0	0	1	0	1	0	0	1	0	1	1	0	si	0	1	0	0	no	0	1	0	0	0	0	0	0
0	0	0	0	0	1	0	0	0	1	0	no	0	1	0	no	0	0	1	0	0	1	NA	0	1	0	0	0	0	0	0	1	0	1	0	1	si	0	1	0	0	no	0	1	0	0	0	0	0	0
0	0	0	0	0	1	0	0	0	1	0	no	0	1	0	no	0	1	0	0	0	0	NA	0	0	1	0	0	1	0	0	0	1	1	1	0	si	1	0	0	0	no	0	1	0	0	0	0	0	0
0	0	0	0	1	0	1	0	0	0	0	si	0	1	0	si	1	0	0	0	0	NA	NA	NA	NA	NA	NA	NA	NA	0	0	1	0	1	0	1	si	0	1	0	0	no	0	1	0	0	0	0	0	0
0	0	0	0	1	0	1	0	0	0	0	si	1	0	0	si	1	0	0	0	0	NA	NA	NA	NA	NA	NA	NA	NA	0	0	0	1	1	1	0	no	0	1	0	0	si	0	0	0	0	1	1	0	0
0	0	0	0	1	0	1	0	0	0	0	si	0	0	1	no	0	0	1	0	0	1	NA	0	0	1	0	0	1	0	0	1	0	1	0	1	no	0	1	0	0	si	0	1	0	0	0	0	0	0
0	0	0	0	1	0	1	0	0	0	0	si	0	0	1	si	1	0	0	0	0	NA	NA	NA	NA	NA	NA	NA	NA	0	1	0	0	0	1	0	si	1	0	0	0	no	0	1	0	0	0	0	0	0
0	1	0	0	0	0	0	0	0	1	0	no	1	0	0	si	1	0	0	0	0	NA	NA	NA	NA	NA	NA	NA	NA	0	0	0	1	1	0	1	si	0	1	0	0	no	0	1	0	0	0	0	0	0
0	0	0	0	1	0	NA	NA	NA	NA	NA	NA	0	1	0	no	0	0	1	0	0	1	NA	1	0	0	0	0	0	0	1	0	0	0	0	1	no	0	1	0	0	no	0	0	1	0	0	0	0	0
0	0	0	0	1	0	1	0	0	0	0	si	1	0	0	si	1	0	0	0	0	NA	NA	NA	NA	NA	NA	NA	NA	0	0	1	0	1	1	0	no	0	1	0	0	si	0	1	0	0	0	0	0	0
0	1	0	0	0	0	1	0	0	0	0	si	1	0	0	si	1	0	0	0	0	NA	NA	NA	NA	NA	NA	NA	NA	0	0	0	1	1	0	1	no	0	1	0	0	no	0	1	0	0	0	0	0	0
0	1	0	0	0	0	1	0	0	0	0	si	0	0	1	si	1	0	0	0	0	NA	NA	NA	NA	NA	NA	NA	NA	0	0	1	0	1	1	0	si	0	1	0	0	no	0	1	0	0	0	0	0	1
0	0	0	0	1	0	1	0	0	0	0	si	0	1	0	si	1	1	0	0	0	0	NA	1	0	0	0	0	0	0	1	0	0	0	0	1	NA	1	0	0	0	si	1	0	0	0	0	0	0	1
0	0	0	1	0	0	1	0	0	0	0	si	1	0	0	si	1	0	0	0	0	NA	NA	NA	NA	NA	NA	NA	NA	0	0	1	0	1	0	1	si	0	1	0	0	si	NA	NA	NA	NA	NA	NA	0	1
0	0	0	0	1	0	NA	NA	NA	NA	NA	NA	NA	NA	NA	si	1	0	0	0	0	NA	NA	NA	NA	NA	NA	NA	NA	0	0	1	0	1	1	0	NA	0	1	0	0	si	NA	NA	NA	NA	NA	NA	0	1
0	1	0	0	0	0	NA	NA	NA	NA	NA	NA	0	1	0	si	1	0	0	0	0	NA	NA	NA	NA	NA	NA	NA	NA	0	0	0	1	1	0	1	no	0	1	0	0	no	NA	NA	NA	NA	NA	NA	0	1
0	0	0	0	1	0	1	0	0	0	0	si	0	0	1	no	0	0	0	1	0	0	NA	1	0	0	0	0	0	0	0	1	0	1	1	0	no	1	0	0	0	si	NA	NA	NA	NA	NA	NA	0	1
0	0	0	0	1	0	1	0	0	0	0	si	0	1	0	no	0	0	0	1	0	0	NA	1	0	0	0	0	0	0	1	0	0	0	0	1	NA	1	0	0	0	no	0	1	0	0	0	0	0	1
0	1	0	0	0	0	1	0	0	0	0	si	0	0	1	si	1	0	0	0	0	NA	NA	NA	NA	NA	NA	NA	NA	0	0	0	1	1	1	0	NA	0	1	0	0	si	1	0	0	0	0	0	0	1
0	0	0	0	1	0	1	0	0	0	0	si	1	0	0	si	1	0	0	0	0	NA	NA	NA	NA	NA	NA	NA	NA	0	0	0	1	1	0	1	no	0	0	1	0	si	0	0	0	1	0	1	0	0
0	1	0	0	0	0	1	0	0	0	0	si	1	0	0	si	1	0	0	0	0	NA	NA	NA	NA	NA	NA	NA	NA	0	0	0	1	1	1	0	no	0	0	1	0	si	0	1	0	0	0	0	0	0
0	1	0	0	0	0	1	0	0	0	0	si	0	1	0	no	0	0	1	0	0	1	NA	0	0	1	0	0	1	0	0	1	0	1	1	0	si	0	1	0	0	si	0	1	0	0	0	0	1	0
0	0	0	0	0	1	1	0	0	0	0	si	0	0	1	no	0	0	1	0	0	1	NA	0	1	0	0	0	0	0	0	0	1	1	1	0	no	0	0	1	0	si	0	0	1	0	0	0	0	0
0	0	0	0	1	0	1	0	0	0	0	si	0	0	1	si	1	0	0	0	0	NA	NA	NA	NA	NA	NA	NA	NA	0	0	1	0	1	0	1	no	0	0	1	0	si	0	1	0	0	0	0	0	1
0	0	0	0	0	1	0	0	0	1	0	no	1	0	0	si	1	0	0	0	0	NA	NA	NA	NA	NA	NA	NA	NA	0	0	0	1	1	1	0	no	0	0	0	1	si	0	0	0	1	0	1	0	0
0	1	0	0	0	0	1	0	0	0	0	si	0	1	0	si	1	0	0	0	0	NA	NA	NA	NA	NA	NA	NA	NA	0	0	0	1	1	1	0	no	0	1	0	0	si	0	1	0	0	0	0	0	1
0	1	0	0	0	0	1	0	0	0	0	si	1	0	0	si	1	0	0	0	0	NA	NA	NA	NA	NA	NA	NA	NA	0	0	0	1	1	1	0	no	0	0	1	0	si	0	0	0	1	0	1	0	1
0	0	0	0	1	0	1	0	0	0	0	si	0	0	1	si	1	0	0	0	0	NA	NA	NA	NA	NA	NA	NA	NA	0	0	1	0	1	0	1	si	0	1	0	0	no	1	0	0	0	0	0	0	0
0	0	0	1	0	0	NA	NA	NA	NA	NA	NA	0	1	0	si	1	1	0	0	0	0	NA	1	0	0	0	0	0	0	1	0	0	0	0	1	no	1	0	0	0	si	0	1	0	0	0	0	0	0
0	0	1	0	0	0	0	0	0	1	0	no	1	0	0	si	1	0	0	0	0	NA	NA	NA	NA	NA	NA	NA	NA	0	0	1	0	1	0	1	si	0	1	0	0	si	0	0	1	0	0	0	0	0
0	1	0	0	0	0	1	0	0	0	0	si	0	0	1	no	0	0	1	0	0	1	NA	0	1	0	0	0	0	0	0	1	0	1	1	0	si	0	1	0	0	si	1	0	0	0	0	0	0	1
0	0	0	0	1	0	1	0	0	0	0	si	0	0	1	no	0	0	1	0	0	1	NA	0	1	0	0	0	0	0	0	1	0	1	0	1	no	0	1	0	0	si	0	1	0	0	0	0	0	0
0	0	0	0	1	0	1	0	0	0	0	si	0	1	0	no	0	1	0	0	0	0	NA	0	1	0	0	0	0	0	1	0	0	0	1	0	no	1	0	0	0	no	0	1	0	0	0	0	0	1
0	0	1	0	0	0	0	0	0	1	0	no	0	0	1	si	1	0	0	0	0	NA	NA	NA	NA	NA	NA	NA	NA	0	0	1	0	1	1	0	si	0	1	0	0	si	0	1	0	0	0	0	0	1
0	0	0	0	1	0	0	1	0	0	0	no	0	0	1	no	0	1	0	0	0	0	NA	0	0	1	0	0	1	0	0	0	1	1	1	0	no	0	1	0	0	si	0	0	1	0	0	0	0	0
NA	NA	NA	NA	NA	NA	1	0	0	0	0	si	1	0	0	no	0	0	1	0	0	1	NA	0	0	0	1	0	1	0	0	1	0	1	0	1	no	0	1	0	0	si	0	1	0	0	0	0	0	0
0	0	0	0	1	0	1	0	0	0	0	si	0	0	1	si	1	0	0	0	0	NA	NA	NA	NA	NA	NA	NA	NA	0	0	0	1	1	1	0	no	0	1	0	0	si	1	0	0	0	0	0	1	0
0	0	0	0	0	1	0	1	0	0	0	no	0	0	1	si	1	0	0	0	0	NA	NA	NA	NA	NA	NA	NA	NA	0	0	0	1	1	1	0	NA	0	1	0	0	si	0	1	0	0	0	0	0	0
0	0	0	0	1	0	1	0	0	0	0	si	0	1	0	no	0	0	1	0	0	1	0	0	0	0	1	0	1	0	0	0	1	1	0	1	no	0	0	1	0	si	0	1	0	0	0	0	0	0
0	0	0	0	1	0	0	0	0	1	0	no	1	0	0	no	0	0	1	0	0	1	0	0	1	0	0	0	0	0	0	0	1	1	0	1	no	0	1	0	0	no	0	1	0	0	0	0	0	1
1	0	0	0	0	0	1	0	0	0	0	si	0	0	1	si	1	0	0	0	0	NA	NA	NA	NA	NA	NA	NA	NA	0	0	1	0	1	0	1	no	0	1	0	0	no	0	0	1	0	0	0	0	0
0	0	0	0	0	1	1	0	0	0	0	si	1	0	0	no	0	0	1	0	0	1	0	0	0	1	0	0	1	0	0	0	1	1	0	1	no	0	1	0	0	no	0	0	1	0	0	0	0	0
0	0	0	0	1	0	1	0	0	0	0	si	1	0	0	si	1	0	0	0	0	NA	NA	NA	NA	NA	NA	NA	NA	0	0	0	1	1	1	0	no	0	1	0	0	si	0	1	0	0	0	0	0	1
0	0	1	0	0	0	1	0	0	0	0	si	1	0	0	si	1	0	0	0	0	NA	NA	NA	NA	NA	NA	NA	NA	0	0	0	1	1	1	0	no	0	0	1	0	si	0	0	0	0	1	1	0	0
1	0	0	0	0	0	1	0	0	0	0	si	1	0	0	no	0	1	0	0	0	0	1	0	0	0	1	0	1	0	0	1	0	1	0	1	no	0	1	0	0	si	0	0	0	0	1	1	0	1
0	0	0	0	1	0	NA	NA	NA	NA	NA	NA	1	0	0	si	1	0	0	0	0	NA	NA	NA	NA	NA	NA	NA	NA	0	1	0	0	0	0	1	si	0	1	0	0	si	0	1	0	0	0	0	0	0
0	1	0	0	0	0	1	0	0	0	0	si	1	0	0	no	0	1	0	0	0	0	1	0	1	0	0	0	0	0	0	0	1	1	0	1	si	0	1	0	0	no	0	1	0	0	0	0	0	0
0	0	0	0	1	0	1	0	0	0	0	si	0	1	0	si	1	0	0	0	0	NA	NA	NA	NA	NA	NA	NA	NA	0	0	0	1	1	0	1	si	0	0	1	0	si	NA	NA	NA	NA	NA	NA	0	0
0	0	0	0	0	1	1	0	0	0	0	si	1	0	0	no	0	0	1	0	0	1	0	0	0	1	0	0	1	0	0	1	0	1	0	1	si	0	0	1	0	si	0	0	0	0	1	1	0	0
0	0	0	0	1	0	1	0	0	0	0	si	1	0	0	no	0	0	1	0	0	1	0	0	0	1	0	0	1	0	0	0	1	1	1	0	NA	0	0	0	1	si	0	1	0	0	0	0	0	0
0	0	0	0	1	0	1	0	0	0	0	si	1	0	0	no	0	0	1	0	0	1	0	0	1	0	0	0	0	0	0	0	1	1	0	1	no	0	0	0	1	si	0	0	1	0	0	0	0	0
0	0	0	0	0	1	0	1	0	0	0	no	0	0	1	si	1	0	0	0	0	NA	NA	NA	NA	NA	NA	NA	NA	0	0	0	1	1	1	0	no	0	0	1	0	si	0	0	1	0	0	0	0	0
0	0	0	0	1	0	1	0	0	0	0	si	1	0	0	no	0	0	1	0	0	1	0	0	1	0	0	0	0	0	0	1	0	1	0	1	no	0	1	0	0	si	0	0	1	0	0	0	0	0
0	0	0	0	0	1	1	0	0	0	0	si	1	0	0	no	0	0	1	0	0	1	0	0	1	0	0	0	0	0	0	0	1	1	1	0	NA	0	0	0	1	si	0	0	0	1	0	1	0	0
0	0	1	0	0	0	0	0	0	1	0	no	1	0	0	si	1	0	0	0	0	NA	NA	NA	NA	NA	NA	NA	NA	0	0	0	1	1	1	0	no	0	0	0	1	si	0	0	0	1	0	1	0	0
1	0	0	0	0	0	1	0	0	0	0	si	1	0	0	si	1	0	0	0	0	NA	NA	NA	NA	NA	NA	NA	NA	0	0	0	1	1	0	1	no	0	0	1	0	si	0	0	0	1	0	1	0	0
0	0	0	0	1	0	1	0	0	0	0	si	1	0	0	si	1	0	0	0	0	NA	NA	NA	NA	NA	NA	NA	NA	0	0	0	1	1	1	0	si	0	0	1	0	si	0	0	0	1	0	1	0	1
1	0	0	0	0	0	1	0	0	0	0	si	0	0	1	si	1	0	0	0	0	NA	NA	NA	NA	NA	NA	NA	NA	0	0	0	1	1	1	0	si	0	1	0	0	si	0	1	0	0	0	0	0	0
0	0	0	0	0	1	NA	NA	NA	NA	NA	NA	0	0	1	no	0	0	0	0	0	1	0	0	1	0	0	0	0	0	0	0	1	1	1	0	no	0	1	0	0	no	0	1	0	0	0	0	1	0
0	0	0	0	0	1	1	0	0	0	0	si	0	1	0	si	1	0	0	0	0	NA	NA	NA	NA	NA	NA	NA	NA	0	0	1	0	1	0	1	si	0	1	0	0	si	0	1	0	0	0	0	0	0
0	0	0	0	1	0	1	0	0	0	0	si	0	0	1	no	0	0	1	0	0	1	0	0	0	1	0	0	1	0	0	0	1	1	1	0	si	0	1	0	0	si	0	1	0	0	0	0	0	0
0	0	0	0	0	1	1	0	0	0	0	si	0	0	1	si	1	0	0	0	0	NA	NA	NA	NA	NA	NA	NA	NA	0	0	0	1	1	1	0	si	0	1	0	0	no	0	1	0	0	0	0	0	0
0	0	0	0	0	1	0	0	0	0	1	no	0	0	1	si	1	0	0	0	0	NA	NA	NA	NA	NA	NA	NA	NA	0	0	1	0	1	0	1	no	0	1	0	0	si	0	0	1	0	0	0	0	0
1	0	0	0	0	0	1	0	0	0	0	si	0	0	1	no	0	0	1	0	0	1	0	0	1	0	0	0	0	0	0	0	1	1	1	0	si	0	1	0	0	no	0	0	1	0	0	0	0	0
0	0	0	1	0	0	1	0	0	0	0	si	0	1	0	si	1	0	0	0	0	NA	NA	NA	NA	NA	NA	NA	NA	0	0	1	0	1	1	0	NA	0	1	0	0	no	0	1	0	0	0	0	0	0
0	1	0	0	0	0	NA	NA	NA	NA	NA	NA	0	1	0	no	0	1	0	0	0	0	1	0	0	1	0	0	1	0	0	1	0	1	1	0	NA	0	1	0	0	no	0	1	0	0	0	0	0	0
0	0	0	1	0	0	1	0	0	0	0	si	1	0	0	si	1	0	0	0	0	NA	NA	NA	NA	NA	NA	NA	NA	0	0	0	1	1	0	1	NA	0	1	0	0	si	0	1	0	0	0	0	1	0
0	0	0	0	1	0	0	1	0	0	0	no	1	0	0	si	1	0	0	0	0	NA	NA	NA	NA	NA	NA	NA	NA	0	0	1	0	1	0	1	si	0	1	0	0	no	0	1	0	0	0	0	0	0
0	0	0	0	1	0	1	0	0	0	0	si	0	0	1	si	1	0	0	0	0	NA	NA	NA	NA	NA	NA	NA	NA	0	0	0	1	1	0	1	si	0	0	1	0	no	0	0	0	1	0	1	0	0
0	0	0	0	0	1	0	1	0	0	0	no	1	0	0	si	1	0	0	0	0	NA	NA	NA	NA	NA	NA	NA	NA	0	0	0	1	1	1	0	si	0	0	1	0	si	0	1	0	0	0	0	0	0
0	0	0	0	1	0	0	0	0	0	1	no	0	0	1	no	0	0	0	0	0	1	0	0	0	0	1	0	1	0	0	1	0	1	0	1	no	0	0	1	0	si	0	1	0	0	0	0	1	0
0	0	0	0	0	1	1	0	0	0	0	si	0	0	1	si	1	0	0	0	0	NA	NA	NA	NA	NA	NA	NA	NA	0	0	1	0	1	1	0	no	0	1	0	0	si	0	1	0	0	0	0	0	0
0	0	0	0	1	0	NA	NA	NA	NA	NA	NA	0	1	0	no	0	0	1	0	0	1	0	0	0	1	0	0	1	0	0	0	1	1	0	1	no	0	1	0	0	no	0	0	1	0	0	0	0	0
0	0	1	0	0	0	1	0	0	0	0	si	0	0	1	si	1	0	0	0	0	NA	NA	NA	NA	NA	NA	NA	NA	0	0	1	0	1	1	0	no	0	1	0	0	no	0	0	1	0	0	0	0	1
1	0	0	0	0	0	1	0	0	0	0	si	0	1	0	si	1	0	0	0	0	NA	NA	NA	NA	NA	NA	NA	NA	0	0	0	1	1	1	0	no	0	1	0	0	no	0	1	0	0	0	0	0	1
0	0	0	0	1	0	1	0	0	0	0	si	0	0	1	si	1	0	0	0	0	NA	NA	NA	NA	NA	NA	NA	NA	0	1	0	0	0	0	1	no	0	1	0	0	si	0	0	0	1	0	1	0	0
0	0	0	0	1	0	0	1	0	0	0	no	0	0	1	si	1	0	0	0	0	NA	NA	NA	NA	NA	NA	NA	NA	0	0	1	0	1	1	0	si	0	0	1	0	no	0	0	1	0	0	0	0	0
0	0	1	0	0	0	1	0	0	0	0	si	0	0	1	no	0	0	1	0	0	1	0	0	1	0	0	0	0	0	1	0	0	0	0	1	no	0	1	0	0	si	0	1	0	0	0	0	0	0
0	0	0	0	1	0	1	0	0	0	0	si	0	0	1	no	0	0	1	0	0	1	0	0	0	1	0	0	1	0	0	1	0	1	0	1	no	0	1	0	0	no	0	1	0	0	0	0	0	0
0	0	0	0	1	0	1	0	0	0	0	si	0	0	1	si	1	0	0	0	0	NA	NA	NA	NA	NA	NA	NA	NA	0	0	1	0	1	1	0	si	0	1	0	0	no	0	1	0	0	0	0	0	0
0	0	0	0	1	0	1	0	0	0	0	si	0	0	1	si	1	0	0	0	0	NA	NA	NA	NA	NA	NA	NA	NA	0	0	0	1	1	1	0	si	0	1	0	0	no	1	0	0	0	0	0	0	0
0	0	0	0	1	0	1	0	0	0	0	si	0	0	1	si	1	0	0	0	0	NA	NA	NA	NA	NA	NA	NA	NA	0	0	1	0	1	1	0	si	0	1	0	0	NA	0	1	0	0	0	0	0	1
0	0	0	0	1	0	1	0	0	0	0	si	0	0	1	si	1	0	0	0	0	NA	NA	NA	NA	NA	NA	NA	NA	0	0	1	0	1	0	1	no	0	1	0	0	si	0	0	1	0	0	0	0	0
1	0	0	0	0	0	1	0	0	0	0	si	0	0	1	si	1	0	0	0	0	NA	NA	NA	NA	NA	NA	NA	NA	0	1	0	0	0	1	0	NA	1	0	0	0	si	0	1	0	0	0	0	0	0
0	0	0	0	0	1	0	0	0	1	0	no	0	0	1	no	0	0	1	0	0	1	0	0	1	0	0	0	0	0	1	0	0	0	1	0	no	1	0	0	0	si	0	0	0	1	0	1	0	0
0	0	1	0	0	0	NA	NA	NA	NA	NA	NA	0	1	0	no	0	0	1	0	0	1	0	0	1	0	0	0	0	0	0	1	0	1	1	0	si	0	1	0	0	si	0	1	0	0	0	0	0	0
[truncated: 49 more columns]
